# Supplementary material for: The Effect of Adjunctive Antimicrobial Photodynamic Therapy in the Treatment of Peri-Implant Diseases: Systematic Review and Meta-Analysis
Source: Dent J (Basel). 2025 Dec 1;13(12):567. doi: 10.3390/dj13120567 (PMC12731462; doi:10.3390/dj13120567)
Supplement: Supplementary file 1 [file dentistry-13-00567-s001.zip]

Archive with 2 entries (2 files):
- Table S2. Excluded Articles.pdf
- Table S1. PRISMA_2020_checklist compiled.pdf
